# Supplementary material for: Molecular and functional profiling unravels targetable vulnerabilities in colorectal cancer
Source: Mol Oncol. 2025 Jan 28;19(6):1751–74. doi: 10.1002/1878-0261.13814 (PMC12161475; doi:10.1002/1878-0261.13814)
Supplement: Supplementary file 10 — Table S3. Microsatellite instability (MSI)‐status and Tumor Mutational Burden (TMB) values as provided in the National Cancer Institute's Clinical Proteomic Tumor Analysis Consortium (CPTAC) dataset, and PreMSIm [44] predictions for 79 patients of the CPTAC colorectal cancer (CRC) cohort [64]. [file MOL2-19-1751-s012.xlsx]

## Sheet: Sheet 1
Supplementary Table 3. Microsatellite instability (MSI)-status and Tumor Mutational Burden (TMB) values as provided in the National Cancer Institute's Clinical Proteomic Tumor Analysis Consortium (CPTAC) dataset, and PreMSIm [44] predictions for 79 patients of the CPTAC colorectal cancer (CRC) cohort [64]. [1] MSI-high (Microsatellite instability); [0] MSI-low/MSS (Microsatellite stability).
Tumor_Sample_Barcode	MSI_Status_Provided [MSI=1, MSS=0]	MSI_status_PreMSIm_Inferred [MSI=1, MSS=0]	TMB (nonsynonymous)
01CO005	0	0	4.36667
01CO006	0	0	2.7
01CO008	0	0	5.16667
01CO013	0	0	2.63333
01CO014	1	1	33.9
01CO015	0	0	4.23333
01CO022	1	1	66.3667
05CO002	0	0	3.5
05CO003	1	1	23.6333
05CO006	1	1	30.3
05CO011	0	0	3.26667
05CO020	0	0	9
05CO026	0	0	4.16667
05CO028	0	0	8.5
05CO029	0	0	3.9
05CO032	1	1	31.1
05CO033	0	0	5.2
05CO034	0	0	2.93333
05CO035	0	0	6.83333
05CO037	1	1	38.6333
05CO039	1	1	40.7
05CO041	1	1	57.2667
05CO048	1	1	37.4333
05CO049	0	0	4.93333
05CO050	1	1	67.3667
05CO053	0	0	3.7
05CO054	0	0	8.6
06CO001	0	0	3
06CO002	0	0	3.9
09CO005	0	0	3.73333
09CO008	0	0	4.6
09CO011	0	0	2.93333
09CO013	0	0	4.43333
09CO014	0	0	7.3
09CO015	0	0	3.56667
09CO019	0	0	4.4
09CO022	0	0	4.8
11CO005	0	1	2.33333
11CO008	0	0	3.33333
11CO010	0	0	3.1
11CO018	1	1	62.4333
11CO019	0	0	4.66667
11CO020	0	0	4.83333
11CO021	0	0	3.6
11CO022	0	0	4.4
11CO027	0	0	4.9
11CO030	0	0	3
11CO032	0	0	2.9
11CO037	0	0	3.36667
11CO039	0	0	6.4
11CO042	0	0	5.06667
11CO043	0	0	3.3
11CO044	0	0	5.9
11CO045	0	0	6.33333
11CO047	0	0	3.9
11CO051	1	1	32.4667
11CO052	0	0	5.16667
11CO053	0	0	7.6
11CO057	0	0	3.86667
11CO058	0	0	3.2
11CO062	0	0	3.36667
11CO077	0	0	4.53333
11CO079	0	0	3.16667
14CO005	0	0	3.26667
15CO001	0	0	2.93333
15CO002	0	0	2.9
16CO002	0	0	2.16667
16CO003	0	0	4.26667
16CO006	0	0	5.06667
16CO011	0	0	5.5
20CO001	0	0	4.43333
20CO003	1	1	50.8
20CO004	0	0	5.23333
20CO007	0	0	9.43333
21CO006	0	0	2.96667
21CO007	0	0	4.46667
22CO004	0	0	2.86667
22CO006	1	1	34.9333
27CO004	0	0	3.86667
