# Supplementary material for: Molecular and functional profiling unravels targetable vulnerabilities in colorectal cancer
Source: Mol Oncol. 2025 Jan 28;19(6):1751–74. doi: 10.1002/1878-0261.13814 (PMC12161475; doi:10.1002/1878-0261.13814)
Supplement: Supplementary file 11 — Table S4. Tumor mutational burden, total numbers of somatic mutations, numbers of SVRACAS scored mutations, microsatellite instability (MSI)‐status prediction and probability for 28 patients of the Athens Comprehensive Cancer Center Colorectal Cancer (ACCC‐CRC) cohort. [file MOL2-19-1751-s001.xlsx]

## Sheet: Sheet 1
Supplementary Table 4. Tumor mutational burden, total numbers of somatic mutations, numbers of SVRACAS scored mutations, microsatellite instability (MSI)-status prediction and probability for 28 patients of the Athens Comprehensive Cancer Center Colorectal Cancer (ACCC-CRC) cohort. Microsatellite status was estimated using PreMSIm [44]. [1] MSI-high (Microsatellite instability); [0] MSI-low/MSS (…
ACCC_CRC_Patient_ID	Mutational_Burden [Mutations/Mb]	Total_somatic_mutations	Scored_Mutations	MSI_status_RNA_Prediction [MSI=1; MSS=0]	MSI_status_Prediction_Probability
ACCC_CRC_01	3.1932	114	17	0	1
ACCC_CRC_02	NA	NA	NA	0	1
ACCC_CRC_03	2.0728	74	14	0	1
ACCC_CRC_04	6.1344	219	38	0	1
ACCC_CRC_05	79.4397	2836	575	0	1
ACCC_CRC_06	87.8151	3135	549	0	1
ACCC_CRC_07	2.633	94	16	0	1
ACCC_CRC_08	0.056	2	1	0	1
ACCC_CRC_09	31.7647	1134	200	1	1
ACCC_CRC_11	3.5294	126	12	0	0.8
ACCC_CRC_12	2.1568	77	15	0	0.8
ACCC_CRC_13	2.1568	77	12	0	1
ACCC_CRC_14	0.8403	30	4	0	1
ACCC_CRC_15	375.994	13423	2036	1	1
ACCC_CRC_16	3.2212	115	17	0	1
ACCC_CRC_17	23.1372	826	153	1	1
ACCC_CRC_18	3.2773	117	22	0	1
ACCC_CRC_19	3.0252	108	15	0	1
ACCC_CRC_20	4.509	161	17	0	1
ACCC_CRC_21	35.21	1257	252	1	0.8
ACCC_CRC_22	0.3921	14	4	0	0.6
ACCC_CRC_23	4.5378	162	31	0	1
ACCC_CRC_24	45.4621	1623	310	1	1
ACCC_CRC_25	2.2969	82	19	0	1
ACCC_CRC_26	0.14	5	1	0	1
ACCC_CRC_27	2.0728	74	22	0	1
ACCC_CRC_28	4.4257	158	29	0	1
ACCC_CRC_29	0.28	10	1	0	1
